# Supplementary material for: Systematic Review and Meta-Analysis of the Frequency of Thromboembolic Events, Bleeding, and Mortality in Patients with Atrial Fibrillation and End-Stage Renal Disease Undergoing Percutaneous Left Atrial Appendage Closure
Source: J Clin Med. 2026 Mar 31;15(7):2641. doi: 10.3390/jcm15072641 (PMC13073027; doi:10.3390/jcm15072641)
Supplement: Supplementary file 1 [file jcm-15-02641-s001.zip]

Archive with 1 entries (1 files):
- jcm-4194281-supplementary.pdf
